# Supplementary material for: Environmental conditions experienced upon first breeding modulate costs of early breeding but not age-specific reproductive output in peregrine falcons
Source: Sci Rep. 2022 Sep 26;12:16005. doi: 10.1038/s41598-022-20240-5 (PMC9512846; doi:10.1038/s41598-022-20240-5)
Supplement: Supplementary file 1 — Supplementary Information 1. [file 41598_2022_20240_MOESM1_ESM.xlsx]

## Sheet: AFT_Analyses
Animal_Id	Sex	Territory	Avg_Fledglings_Lifespan	Rain_FebMay	Avg_ABR_Lifespan	RecAGeCAt	Lifespan	BreeedingOccasions	Censorship
m_AX3	m	AX	1	293	-0.241379	Adult	3	1	1
m_AX2	m	AX	2	612	0.795853	Adult	4	2	1
m_AM2	m	AM	1	574	-0.146377	Adult	8	6	1
h_AS2	h	AS	0.5	413	-1.12475	Adult	6	4	0
m_AS2	m	AS	0.75	376	-1.31463	Adult	6	4	1
h_AR2	h	AR	2	398	0.03125	Young	2	1	0
h_AR4	h	AR	1.25	380	0.213563	Adult	10	8	0
h_AE3	h	AE	1.33333	676	0.20417	Adult	5	3	0
m_AE2	m	AE	1.33333	676	0.20417	Adult	5	3	0
h_AE2	h	AE	0	612	-1.08571	Young	2	1	1
m_AE1	m	AE	2	347	0.627867	Adult	13	11	1
m_AD2	m	AD	1.44444	279	0.394695	Adult	11	9	0
h_AD3	h	AD	1.71429	279	0.659595	Adult	9	7	1
h_AD2	h	AD	1.5	574	0.151082	Adult	4	2	1
h_BC5	h	BC	2.75	612	1.6317	Adult	6	4	0
m_BC4	m	BC	2.75	612	1.6317	Adult	6	4	0
m_BC3	m	BC	0	688	-1.1	Adult	3	1	1
h_BC2	h	BC	2	316	-0.409091	Young	2	1	1
h_BD2	h	BD	0	623	-0.967742	Young	2	1	1
h_BD6	h	BD	1	676	-0.129163	Adult	5	3	0
m_BD5	m	BD	0.545455	623	-0.571799	Adult	13	11	0
h_BD5	h	BD	1.5	423	0.560084	Young	3	2	1
h_BD4	h	BD	0	688	-1.1	Adult	3	1	1
m_BD3	m	BD	3	467	1.40625	Adult	3	1	1
m_BD4	m	BD	3	398	1.03125	Adult	3	1	1
m_BD2	m	BD	1	347	-1.2747	Adult	4	2	1
h_BD3	h	BD	0	378	-1.14153	Adult	6	4	1
h_BF2	h	BF	0	612	-1.08571	Young	2	1	1
m_BF2	m	BF	2	574	0.787879	Adult	3	1	1
m_BF1	m	BF	2.66667	376	0.80083	Adult	8	6	1
m_BF3	m	BF	1.42857	378	0.350576	Adult	10	7	1
h_BH2	h	BH	2.5	413	0.875252	Young	5	4	0
h_BW4	h	BW	2	388	1.07261	Adult	6	4	0
h_BW2	h	BW	2	623	1.03226	Young	3	1	1
m_BW3	m	BW	2.5	574	1.15108	Adult	4	2	1
m_BW5	m	BW	0	676	-1.32258	Young	2	1	1
m_BW2	m	BW	2	623	1.03226	Adult	4	1	1
h_BW3	h	BW	2.33333	378	1.05453	Adult	5	3	1
m_BW4	m	BW	2.2	380	1.2192	Adult	9	5	1
m_BJ2	m	BJ	1.33333	676	0.20417	Adult	5	3	0
h_BJ2	h	BJ	0.777778	279	-0.271972	Adult	11	9	0
m_BK3	m	BK	0	279	-1.02681	Adult	5	3	0
h_BK4	h	BK	1.71429	388	0.700421	Young	8	7	0
h_BK3	h	BK	0	279	-1.17535	Young	3	2	1
h_BK2	h	BK	1.5	574	0.151082	Adult	4	2	1
m_BK2	m	BK	1.5	574	0.151082	Adult	4	2	1
m_BK1	m	BK	1.75	413	0.125252	Adult	6	4	1
h_AH3	h	AH	1	378	-0.0390552	Young	8	7	0
h_AH2	h	AH	1.66667	398	0.283796	Adult	5	3	1
m_AH2	m	AH	1.25	398	-0.158582	Adult	6	4	1
h_AP4	h	AP	0	380	-0.954573	Young	5	4	0
m_AP2	m	AP	1.66667	574	0.381972	Adult	5	3	1
m_AP4	m	AP	0	688	-1.0756	Adult	6	4	0
m_AP1	m	AP	2.11111	NA	-0.0437237	Young	11	10	1
h_AP3	h	AP	0	279	-1.15625	Young	2	1	1
m_AP3	m	AP	0	388	-0.72973	Adult	3	1	1
h_AP2	h	AP	2.1	319	0.234091	Young	11	10	1
h_BL2	h	BL	1	623	-0.0899316	Young	3	2	1
h_BL5	h	BL	2.5	612	1.29585	Adult	4	2	0
h_AG2	h	AG	0.333333	623	-0.888526	Adult	6	3	1
h_AG3	h	AG	1.75	380	0.82261	Adult	7	5	1
m_AG2	m	AG	2	347	0.284707	Adult	8	6	1
m_AG3	m	AG	1.75	378	0.72261	Adult	8	6	1
m_BR3	m	BR	0.75	623	-0.455457	Adult	6	4	0
h_BR2	h	BR	0	623	-0.967742	Adult	3	1	1
h_BR3	h	BR	1	378	-0.485714	Adult	3	1	1
m_BR2	m	BR	0	398	-1.96875	Adult	3	1	1
h_BR4	h	BR	1	279	-0.175347	Adult	4	2	1
h_BR6	h	BR	0	676	-1.28198	Adult	4	2	1
h_BR5	h	BR	0.5	388	-0.42739	Adult	6	4	1
h_AQ2	h	AQ	1.75	688	0.674397	Adult	6	4	1
m_AQ4	m	AQ	1.66667	380	0.628902	Adult	8	6	1
m_AQ2	m	AQ	2.5	623	1.41007	Adult	4	2	1
m_AQ3	m	AQ	1.5	378	0.179018	Adult	4	2	1
h_AQ1	h	AQ	2.23077	319	0.558499	Young	14	13	1
h_BS2	h	BS	1.66667	688	0.605446	Adult	8	6	0
m_BT2	m	BT	2.2	423	1.14654	Young	6	5	0
h_BT2	h	BT	1.85714	388	0.843278	Adult	9	7	0
m_AK4	m	AK	0	380	-1.00806	Adult	5	3	0
h_AK5	h	AK	0	380	-1.19444	Young	2	1	1
h_AK2	h	AK	0	398	-1.96875	Young	2	1	1
m_AC3	m	AC	1.66667	388	0.62108	Adult	8	6	0
h_AC4	h	AC	0	388	-0.72973	Young	2	1	1
h_AC3	h	AC	3	380	1.80556	Adult	3	1	1
h_AC6	h	AC	1	612	-0.0857143	Adult	3	1	1
h_AC7	h	AC	3	676	1.71802	Adult	4	2	0
h_AC5	h	AC	1.5	688	0.552941	Adult	4	2	1
h_AC2	h	AC	2	623	0.794543	Adult	6	4	1
h_AC1	h	AC	2	376	-0.045456	Adult	7	5	1
m_AC2	m	AC	2.2	623	0.996746	Adult	8	5	1
h_BX3	h	BX	0	279	-1.15625	Young	2	1	1
h_BX4	h	BX	0	388	-0.72973	Young	2	1	1
m_BX2	m	BX	1.33333	467	-0.176747	Adult	5	3	0
h_BX2	h	BX	2	413	0.375252	Adult	6	4	0
h_BX6	h	BX	1	293	-0.0324544	Young	3	2	0
m_BX4	m	BX	2.5	612	1.29585	Young	3	2	1
m_BX5	m	BX	1	293	-0.0324544	Adult	4	2	0
h_BX5	h	BX	1.66667	423	0.599196	Adult	5	3	1
h_AA3	h	AA	2	380	0.805556	Young	2	1	1
h_AF2	h	AF	1.88889	279	0.839139	Adult	11	9	0
m_AF3	m	AF	1.625	380	0.588563	Adult	16	8	0
m_AF2	m	AF	4	279	2.84375	Adult	3	1	1

## Sheet: ReprpductiveSencesnce
id	territory_Nb	territory	Fledlgings	ABR	Year	IncubationStartJul	Relative_Incu_start_Date	Sex	animal	Age	Age_at_recruitment	Rain_FM	Rain_FM_st	BreedLifspan
25	1	AA	0	-0.72973	2012	NA	NA	Female	hAA4	2	2	388	0.427548	2
25	1	AA	2	0.805556	2011	76	6.14286	Female	hAA3	2	2	380	0.489899	1
42	3	AB	0	-0.72973	2012	NA	NA	Female	hAB2	2	2	388	0.427548	NA
12	5	AC	0	-1.21212	2008	NA	NA	Male	mAC2	5	4	623	-1.40401	5
12	5	AC	1	-0.96875	2004	69	0.36	Female	hAC1	5	NA	376	0.521074	5
12	5	AC	0	-0.72973	2012	92	22.4	Female	hAC4	2	2	388	0.427548	1
12	5	AC	2	-0.115385	2002	69	2.61905	Female	hAC1	3	NA	376	0.521074	5
12	5	AC	2	0.03125	2006	68	-0.541667	Female	hAC1	7	NA	376	0.521074	5
12	5	AC	2	0.40625	2005	59	-4.8	Female	hAC1	6	NA	376	0.521074	5
12	5	AC	3	0.419355	2003	57	-7.16667	Female	hAC1	4	NA	376	0.521074	5
12	5	AC	2	0.84375	2010	72	0.6875	Male	mAC2	7	4	623	-1.40401	5
12	5	AC	3	1.51429	2009	69	1.72727	Male	mAC2	6	4	623	-1.40401	5
12	5	AC	3	1.80556	2011	82	12.1429	Male	mAC2	8	4	623	-1.40401	5
12	5	AC	3	2.03226	2007	70	-1.21429	Male	mAC2	4	4	623	-1.40401	5
33	6	AD	1	-0.485714	2009	61	-6.27273	Female	hAD2	4	3	574	-1.02211	2
33	6	AD	1	0.176471	2018	88	17.4737	Female	hAD4	2	2	581	-1.07666	NA
33	6	AD	2	0.787879	2008	63	-6.65	Female	hAD2	3	3	574	-1.02211	2
26	7	AE	0	-1.1	2013	69	-2.57895	Male	mAE1	13	NA	347	0.747096	11
26	7	AE	0	-1.08571	2015	95	22.5652	Female	hAE2	2	2	612	-1.31827	1
26	7	AE	0	-1.08571	2015	95	22.5652	Male	mAE1	15	NA	347	0.747096	1
26	7	AE	0	-0.823529	2018	69	-1.52632	Female	hAE3	5	3	676	-1.81708	NA
26	7	AE	0	-0.794118	2014	NA	NA	Male	mAE1	14	NA	347	0.747096	NA
26	7	AE	0	-0.72973	2012	70	0.4	Male	mAE1	12	NA	347	0.747096	11
26	7	AE	1	-0.322581	2016	87	12.6316	Female	hAE3	3	3	676	-1.81708	NA
26	7	AE	1	-0.212121	2008	84	14.35	Male	mAE1	8	NA	347	0.747096	11
26	7	AE	2	0.03125	2004	76	7.36	Male	mAE1	4	NA	347	0.747096	11
26	7	AE	3	0.419355	2003	80	15.8333	Male	mAE1	3	NA	347	0.747096	11
26	7	AE	3	1.03125	2006	76	7.45833	Male	mAE1	6	NA	347	0.747096	11
26	7	AE	3	1.40625	2005	68	4.2	Male	mAE1	5	NA	347	0.747096	11
26	7	AE	3	1.75862	2017	74	8.27778	Female	hAE3	4	3	676	-1.81708	NA
26	7	AE	3	1.80556	2011	61	-8.85714	Male	mAE1	11	NA	347	0.747096	11
26	7	AE	3	1.84375	2010	62	-9.3125	Male	mAE1	10	NA	347	0.747096	11
26	7	AE	4	2.51429	2009	63	-4.27273	Male	mAE1	9	NA	347	0.747096	11
26	7	AE	4	3.03226	2007	64	-7.21429	Male	mAE1	7	NA	347	0.747096	11
34	9	AF	0	-1.19444	2011	64	-5.85714	Male	mAF3	9	9	380	0.489899	NA
34	9	AF	0	-1.08571	2015	83	10.5652	Male	mAF3	13	9	380	0.489899	NA
34	9	AF	0	-0.794118	2014	65	-4.2	Male	mAF3	12	9	380	0.489899	NA
34	9	AF	0	-0.72973	2012	65	-4.6	Male	mAF3	10	9	380	0.489899	NA
34	9	AF	2	0.677419	2016	69	-5.36842	Male	mAF3	14	9	380	0.489899	NA
34	9	AF	3	2.17647	2018	61	-9.52632	Male	mAF3	16	9	380	0.489899	NA
34	9	AF	4	2.75862	2017	61	-4.72222	Male	mAF3	15	9	380	0.489899	NA
34	9	AF	4	2.9	2013	64	-7.57895	Male	mAF3	11	9	380	0.489899	NA
4	10	AG	0	-1.48571	2009	NA	NA	Male	mAG3	3	NA	378	0.505486	3
4	10	AG	0	-1.48571	2009	NA	NA	Female	hAG2	6	4	623	-1.40401	3
4	10	AG	0	-1.08571	2015	NA	NA	Female	hAG3	7	3	380	0.489899	5
4	10	AG	0	-0.967742	2007	NA	NA	Female	hAG2	4	4	623	-1.40401	3
4	10	AG	0	-0.72973	2012	NA	NA	Female	hAG3	4	3	380	0.489899	5
4	10	AG	0	-0.72973	2012	NA	NA	Male	mAG4	4	3	676	-1.81708	5
4	10	AG	1	-0.212121	2008	82	12.35	Female	hAG2	5	4	623	-1.40401	3
4	10	AG	2	0.677419	2016	NA	NA	Female	hAG4	2	2	676	-1.81708	NA
4	10	AG	3	2.20588	2014	70	0.8	Female	hAG3	6	3	380	0.489899	5
4	10	AG	3	2.20588	2014	70	0.8	Male	mAG4	6	3	676	-1.81708	5
4	10	AG	4	2.9	2013	NA	NA	Female	hAG3	5	3	380	0.489899	5
4	10	AG	4	2.9	2013	NA	NA	Male	mAG4	5	3	676	-1.81708	5
16	11	AH	0	-1.48571	2009	83	15.7273	Female	hAH3	2	2	378	0.505486	NA
16	11	AH	0	-1.48571	2009	83	15.7273	Male	mAH2	6	3	398	0.34961	NA
16	11	AH	0	-1.08571	2015	NA	NA	Female	hAH3	8	2	378	0.505486	NA
16	11	AH	0	-0.967742	2007	NA	NA	Female	hAH2	4	3	398	0.34961	3
16	11	AH	0	-0.967742	2007	NA	NA	Male	mAH2	4	3	398	0.34961	3
16	11	AH	0	-0.794118	2014	NA	NA	Female	hAH3	7	2	378	0.505486	NA
16	11	AH	1	-0.1	2013	NA	NA	Female	hAH3	6	2	378	0.505486	NA
16	11	AH	2	0.787879	2008	NA	NA	Female	hAH2	5	3	398	0.34961	3
16	11	AH	2	0.787879	2008	NA	NA	Male	mAH2	5	3	398	0.34961	3
16	11	AH	3	1.03125	2006	95	26.4583	Female	hAH2	3	3	398	0.34961	3
16	11	AH	3	1.03125	2006	95	26.4583	Male	mAH2	3	3	398	0.34961	3
16	11	AH	4	3.27027	2012	68	-1.6	Female	hAH3	5	2	378	0.505486	NA
24	12	AJ	3	2.03226	2007	65	-6.21429	Male	mAJ1	4	NA	623	-1.40401	NA
3	14	AK	0	-1.96875	2006	NA	NA	Female	hAK2	2	2	398	0.34961	2
3	14	AK	0	-1.19444	2011	NA	NA	Female	hAK5	2	2	380	0.489899	1
3	14	AK	0	-1.1	2013	NA	NA	Female	hAK6	2	2	688	-1.91061	NA
6	15	AR	2	0.03125	2006	NA	NA	Female	hAR2	2	2	398	0.34961	1
2	16	16	0	-2.35714	2000	NA	NA	Female	hAP2	2	2	319	0.965323	10
2	16	AP	0	-2.35714	2000	NA	NA	Male	mAP1	5	2	NA	NA	10
2	16	AP	1	-1.40909	2001	67	-0.5625	Female	hAP2	3	2	319	0.965323	10
2	16	AP	1	-1.40909	2001	67	-0.5625	Male	mAP1	6	2	NA	NA	10
2	16	AP	0	-1.4	1998	84	18.8	Male	mAP1	3	2	NA	NA	NA
2	16	AP	0	-1.19444	2011	65	-4.85714	Female	hAP4	2	2	380	0.489899	NA
2	16	AP	0	-1.15625	2010	NA	NA	Female	hAP3	2	2	279	1.27708	10
2	16	AP	0	-1.15625	2010	NA	NA	Male	mAP2	5	NA	574	-1.02211	10
2	16	AP	0	-1.1	2013	NA	NA	Female	hAP4	4	2	380	0.489899	NA
2	16	AP	0	-0.967742	2007	NA	NA	Female	hAP2	9	2	319	0.965323	10
2	16	AP	0	-0.794118	2014	NA	NA	Female	hAP4	5	2	380	0.489899	NA
2	16	AP	0	-0.72973	2012	NA	NA	Female	hAP4	3	2	380	0.489899	NA
2	16	AP	3	0	1999	67	-0.142857	Male	mAP1	4	2	NA	NA	NA
2	16	AP	2	0.40625	2005	60	-3.8	Female	hAP2	7	2	319	0.965323	10
2	16	AP	2	0.40625	2005	60	-3.8	Male	mAP1	10	2	NA	NA	10
2	16	AP	3	0.419355	2003	57	-7.16667	Female	hAP2	5	2	319	0.965323	10
2	16	AP	3	0.419355	2003	57	-7.16667	Male	mAP1	8	2	NA	NA	10
2	16	AP	2	0.514286	2009	65	-2.27273	Male	mAP2	4	NA	574	-1.02211	10
2	16	AP	2	0.514286	2009	65	-2.27273	Female	hAP2	11	2	319	0.965323	10
2	16	AP	3	1.03125	2004	64	-4.64	Female	hAP2	6	2	319	0.965323	10
2	16	AP	3	1.03125	2004	64	-4.64	Male	mAP1	9	2	NA	NA	10
2	16	AP	3	1.03125	2006	65	-3.54167	Female	hAP2	8	2	319	0.965323	10
2	16	AP	3	1.03125	2006	65	-3.54167	Male	mAP1	11	2	NA	NA	10
2	16	AP	3	1.78788	2008	78	8.35	Male	mAP2	3	NA	574	-1.02211	10
2	16	AP	3	1.78788	2008	78	8.35	Female	hAP2	10	2	319	0.965323	10
2	16	AP	4	1.88462	2002	63	-3.38095	Female	hAP2	4	2	319	0.965323	10
2	16	AP	4	1.88462	2002	63	-3.38095	Male	mAP1	7	2	NA	NA	10
15	17	AQ	0	-1.96875	2006	NA	NA	Female	hAQ1	8	2	319	0.965323	13
15	17	AQ	0	-1.48571	2009	NA	NA	Female	hAQ1	11	2	319	0.965323	13
15	17	AQ	1	-0.96875	2004	80	11.36	Female	hAQ1	6	2	319	0.965323	13
15	17	AQ	0	-0.823529	2018	NA	NA	Female	hAQ3	2	2	581	-1.07666	NA
15	17	AQ	0	-0.823529	2018	NA	NA	Male	mAQ5	2	2	581	-1.07666	NA
15	17	AQ	0	-0.72973	2012	NA	NA	Female	hAQ1	14	2	319	0.965323	13
15	17	AQ	3	0.419355	2003	73	8.83333	Female	hAQ1	5	2	319	0.965323	13
15	17	AQ	3	0.590909	2001	76	8.4375	Female	hAQ1	3	2	319	0.965323	13
15	17	AQ	3	0.642857	2000	75	8.3	Female	hAQ1	2	2	319	0.965323	13
15	17	AQ	2	0.787879	2008	70	0.35	Female	hAQ1	10	2	319	0.965323	13
15	17	AQ	3	1.80556	2011	81	11.1429	Female	hAQ1	13	2	319	0.965323	13
15	17	AQ	3	1.84375	2010	78	6.6875	Female	hAQ1	12	2	319	0.965323	13
15	17	AQ	4	1.88462	2002	74	7.61905	Female	hAQ1	4	2	319	0.965323	13
15	17	AQ	3	2.03226	2007	78	6.78571	Female	hAQ1	9	2	319	0.965323	13
15	17	AQ	4	2.40625	2005	72	8.2	Female	hAQ1	7	2	319	0.965323	13
1	18	BC	2	-0.409091	2001	NA	NA	Female	hBC2	2	2	316	0.988705	1
1	18	BC	2	0.84375	2010	69	-2.3125	Male	mBC2	8	NA	279	1.27708	NA
1	18	BC	2	1.27027	2012	63	-6.6	Male	mBC2	10	NA	279	1.27708	NA
1	18	BC	3	1.80556	2011	69	-0.857143	Male	mBC2	9	NA	279	1.27708	NA
8	19	AM	0	-1.19444	2011	76	6.14286	Female	hAM2	2	2	380	0.489899	NA
8	19	AM	0	-0.72973	2012	NA	NA	Female	hAM2	3	2	380	0.489899	NA
8	19	AM	2	0.9	2013	73	1.42105	Female	hAM2	4	2	380	0.489899	NA
27	20	BM	0	-0.823529	2018	81	10.4737	Male	mBM4	6	6	581	-1.07666	NA
9	22	AS	0	-1.32258	2016	NA	NA	Female	hAS4	2	2	676	-1.81708	NA
9	22	AS	0	-1.15625	2010	NA	NA	Female	hAS3	2	2	279	1.27708	NA
28	24	BA	0	-1.24138	2017	70	4.27778	Female	hBA5	4	3	676	-1.81708	NA
28	24	BA	0	-1.19444	2011	79	9.14286	Female	hBA3	2	2	380	0.489899	NA
28	24	BA	0	-1.19444	2011	79	9.14286	Male	mBA2	3	3	380	0.489899	NA
28	24	BA	2	0.677419	2016	87	12.6316	Female	hBA5	3	3	676	-1.81708	NA
18	25	BR	0	-1.15625	2010	NA	NA	Female	hBR4	3	3	279	1.27708	NA
18	25	BR	0	-0.823529	2018	71	0.473684	Female	hBR7	2	2	581	-1.07666	NA
18	25	BR	2	0.805556	2011	60	-9.85714	Female	hBR4	4	3	279	1.27708	NA
5	26	BD	0	-1.4	1998	NA	NA	Female	hBD1	3	3	360	0.645776	NA
5	26	BD	0	-0.967742	2007	NA	NA	Female	hBD2	2	2	623	-1.40401	1
5	26	BD	0	-0.794118	2014	NA	NA	Female	hBD5	2	2	423	0.154763	2
5	26	BD	2	-0.115385	2002	65	-1.38095	Female	hBD1	7	3	360	0.645776	NA
5	26	BD	3	0	1999	71	3.85714	Female	hBD1	4	3	360	0.645776	NA
5	26	BD	3	0.590909	2001	67	-0.5625	Female	hBD1	6	3	360	0.645776	NA
5	26	BD	3	0.642857	2000	68	1.3	Female	hBD1	5	3	360	0.645776	NA
5	26	BD	3	1.91429	2015	71	-1.43478	Female	hBD5	3	2	423	0.154763	2
22	27	BF	0	-1.08571	2015	102	29.5652	Female	hBF2	2	2	612	-1.31827	1
22	27	BF	0	-1.08571	2015	102	29.5652	Male	mBF3	10	4	378	0.505486	1
22	27	BF	0	-0.794118	2014	69	-0.2	Male	mBF3	9	4	378	0.505486	13
22	27	BF	0	-0.72973	2012	64	-5.6	Male	mBF3	7	4	378	0.505486	13
22	27	BF	1	-0.59375	2005	73	9.2	Male	mBF1	6	NA	376	0.521074	13
22	27	BF	2	-0.580645	2003	66	1.83333	Male	mBF1	4	NA	376	0.521074	13
22	27	BF	2	0.514286	2009	59	-8.27273	Male	mBF3	4	4	378	0.505486	13
22	27	BF	2	0.787879	2008	70	0.35	Male	mBF2	3	3	574	-1.02211	13
22	27	BF	2	0.84375	2010	NA	NA	Male	mBF3	5	4	378	0.505486	13
22	27	BF	3	0.884615	2002	64	-2.38095	Male	mBF1	3	NA	376	0.521074	13
22	27	BF	3	1.03125	2004	76	7.36	Male	mBF1	5	NA	376	0.521074	13
22	27	BF	3	1.80556	2011	60	-9.85714	Male	mBF3	6	4	378	0.505486	13
22	27	BF	3	1.9	2013	63	-8.57895	Male	mBF3	8	4	378	0.505486	13
22	27	BF	4	2.03125	2006	65	-3.54167	Male	mBF1	7	NA	376	0.521074	13
22	27	BF	3	2.03226	2007	65	-6.21429	Male	mBF1	8	NA	376	0.521074	13
23	28	BK	0	-1.59375	2005	NA	NA	Male	mBK1	4	NA	413	0.232702	NA
23	28	BK	0	-1.24138	2017	NA	NA	Female	hBK4	7	2	388	0.427548	NA
23	28	BK	0	-1.19444	2011	NA	NA	Female	hBK3	3	2	279	1.27708	2
23	28	BK	0	-1.15625	2010	86	14.6875	Female	hBK3	2	2	279	1.27708	2
23	28	BK	1	-0.96875	2004	71	2.36	Male	mBK1	3	NA	413	0.232702	NA
23	28	BK	0	-0.72973	2012	NA	NA	Female	hBK4	2	2	388	0.427548	NA
23	28	BK	1	-0.0857143	2015	74	1.56522	Female	hBK4	5	2	388	0.427548	NA
23	28	BK	2	0.9	2013	80	8.42105	Female	hBK4	3	2	388	0.427548	NA
23	28	BK	3	1.03125	2006	57	-11.5417	Male	mBK1	5	NA	413	0.232702	NA
23	28	BK	3	1.67742	2016	66	-8.36842	Female	hBK4	6	2	388	0.427548	NA
23	28	BK	3	2.03226	2007	57	-14.2143	Male	mBK1	6	NA	413	0.232702	NA
23	28	BK	3	2.17647	2018	74	3.47368	Female	hBK4	8	2	388	0.427548	NA
23	28	BK	3	2.20588	2014	70	0.8	Female	hBK4	4	2	388	0.427548	NA
20	31	BW	0	-1.32258	2016	NA	NA	Male	mBW5	2	2	676	-1.81708	NA
20	31	BW	0	-1.24138	2017	NA	NA	Male	mBW6	2	2	293	1.16796	NA
20	31	BW	0	-0.794118	2014	77	7.8	Male	mBW4	8	NA	380	0.489899	NA
20	31	BW	2	0.914286	2015	66	-6.43478	Male	mBW4	9	NA	380	0.489899	NA
20	31	BW	2	1.03226	2007	78	6.78571	Female	hBW2	3	3	623	-1.40401	1
20	31	BW	2	1.03226	2007	78	6.78571	Male	mBW2	4	4	623	-1.40401	1
20	31	BW	3	1.80556	2011	78	8.14286	Male	mBW4	5	NA	380	0.489899	3
20	31	BW	3	1.9	2013	71	-0.578947	Male	mBW4	7	NA	380	0.489899	NA
20	31	BW	3	2.27027	2012	77	7.4	Male	mBW4	6	NA	380	0.489899	NA
19	33	BT	0	-0.794118	2014	NA	NA	Male	mBT2	2	2	423	0.154763	NA
19	33	BT	2	0.677419	2016	70	-4.36842	Male	mBT2	4	2	423	0.154763	NA
19	33	BT	3	1.51429	2009	59	-8.27273	Male	mBT1	5	NA	378	0.505486	NA
19	33	BT	3	1.75862	2017	64	-1.72222	Male	mBT2	5	2	423	0.154763	NA
19	33	BT	3	1.91429	2015	59	-13.4348	Male	mBT2	3	2	423	0.154763	NA
19	33	BT	3	2.17647	2018	69	-1.52632	Male	mBT2	6	2	423	0.154763	NA
19	33	BT	4	2.84375	2010	61	-10.3125	Male	mBT1	6	NA	378	0.505486	NA
10	34	BJ	0	-1.48571	2009	NA	NA	Female	hBJ1	9	NA	398	0.34961	NA
10	34	BJ	0	-0.967742	2007	74	2.78571	Female	hBJ1	7	NA	398	0.34961	NA
10	34	BJ	2	0.03125	2006	64	-4.54167	Female	hBJ1	6	NA	398	0.34961	NA
10	34	BJ	3	1.78788	2008	69	-0.65	Female	hBJ1	8	NA	398	0.34961	NA
11	35	BS	0	-1.32258	2016	96	21.6316	Male	mBS3	2	2	676	-1.81708	NA
11	35	BS	3	1.75862	2017	67	1.27778	Male	mBS3	3	2	676	-1.81708	NA
14	36	BL	0	-1.1	2013	58	-13.5789	Female	hBL4	2	2	688	-1.91061	1
14	36	BL	0	-0.967742	2007	NA	NA	Female	hBL2	2	2	623	-1.40401	2
14	36	BL	2	0.787879	2008	77	7.35	Female	hBL2	3	2	623	-1.40401	2
14	36	BL	2	0.787879	2008	77	7.35	Male	mBL2	3	NA	574	-1.02211	2
13	37	BH	0	-0.823529	2018	NA	NA	Female	hBH3	2	2	581	-1.07666	NA
13	37	BH	2	0.03125	2004	97	28.36	Female	hBH2	2	2	413	0.232702	NA
13	37	BH	2	0.40625	2005	72	8.2	Female	hBH2	3	2	413	0.232702	NA
13	37	BH	3	1.03125	2006	82	13.4583	Female	hBH2	4	2	413	0.232702	NA
13	37	BH	3	2.03226	2007	85	13.7857	Male	mBH2	4	4	623	-1.40401	NA
13	37	BH	3	2.03226	2007	85	13.7857	Female	hBH2	5	2	413	0.232702	NA
21	45	BX	0	-1.24138	2017	NA	NA	Female	hBX6	2	2	293	1.16796	NA
21	45	BX	0	-1.15625	2010	NA	NA	Female	hBX3	2	2	279	1.27708	1
21	45	BX	1	-0.96875	2006	62	-6.54167	Male	mBX2	4	3	467	-0.188166	5
21	45	BX	0	-0.967742	2007	NA	NA	Male	mBX2	5	3	467	-0.188166	5
21	45	BX	0	-0.72973	2012	NA	NA	Female	hBX4	2	2	388	0.427548	1
21	45	BX	2	0.914286	2015	92	19.5652	Male	mBX4	2	2	612	-1.31827	3
21	45	BX	2	1.17647	2018	80	9.47368	Female	hBX6	3	2	293	1.16796	NA
21	45	BX	3	1.40625	2005	68	4.2	Male	mBX2	3	3	467	-0.188166	5
21	45	BX	3	1.67742	2016	76	1.63158	Male	mBX4	3	2	612	-1.31827	3
7	46	BZ	0	-1.4	1998	NA	NA	Female	hBZ1	2	2	360	0.645776	NA
30	51	AT	0	-0.72973	2012	NA	NA	Female	hAT1	2	2	388	0.427548	NA
44	62	BP	0	-0.823529	2018	92	21.4737	Female	hBP3	2	2	581	-1.07666	NA
39	68	AX	3	2.17647	2018	61	-9.52632	Male	mAX4	3	3	581	-1.07666	NA

## Sheet: PropYoungBreedSucces
Year	AvgPRoductivity	Monitored_Individuals	Prop_Yearlinds
1998	1.4	20	5
1999	3	22	0
2000	2.35714	28	7.14286
2001	2.40909	44	2.27273
2002	2.11538	52	0
2003	2.58065	62	0
2004	1.96875	64	1.5625
2005	1.59375	64	0
2006	1.96875	64	3.125
2007	0.967742	62	3.22581
2008	1.21212	66	0
2009	1.48571	70	2.85714
2010	1.15625	64	6.25
2011	1.19444	72	6.94444
2012	0.72973	74	8.10811
2013	1.1	80	2.5
2014	0.794118	68	2.94118
2015	1.08571	70	4.28571
2016	1.32258	62	6.45161
2017	1.24138	58	3.44828
2018	0.823529	68	8.82353

## Sheet: AgeAssortativeMatting
id	territory_Nb	territory	Fledlgings	ABR	Year	TerYear	IncubationStartJul	Relative_Incu_start_Date	Sex	animal	AgeFemale	Rain_FM	animal	AgeMAle	Unique
26	7	AE	0	-1.08571	2015	AE_2015	95	22.5652	Female	hAE2	2	612	mAE1	15	1
4	10	AG	0	-1.48571	2009	AG_2009	NA	NA	Female	hAG2	6	623	mAG3	3	1
4	10	AG	0	-0.72973	2012	AG_2012	NA	NA	Female	hAG3	4	380	mAG4	4	1
16	11	AH	3	1.03125	2006	AH_2006	95	26.4583	Female	hAH2	3	398	mAH2	3	1
16	11	AH	0	-1.48571	2009	AH_2009	83	15.7273	Female	hAH3	2	378	mAH2	6	1
2	16	AP	1	-1.40909	2001	AP_2001	67	-0.5625	Female	hAP2	3	319	mAP1	6	1
2	16	AP	3	1.78788	2008	AP_2008	78	8.35	Female	hAP2	10	319	mAP2	3	1
2	16	AP	0	-1.15625	2010	AP_2010	NA	NA	Female	hAP3	2	279	mAP2	5	1
15	17	AQ	0	-0.823529	2018	AQ_2018	NA	NA	Female	hAQ3	2	581	mAQ5	2	1
28	24	BA	0	-1.19444	2011	BA_2011	79	9.14286	Female	hBA3	2	380	mBA2	3	1
22	27	BF	0	-1.08571	2015	BF_2015	102	29.5652	Female	hBF2	2	612	mBF3	10	1
13	37	BH	3	2.03226	2007	BH_2007	85	13.7857	Female	hBH2	5	413	mBH2	4	1
14	36	BL	2	0.787879	2008	BL_2008	77	7.35	Female	hBL2	3	623	mBL2	3	1
20	31	BW	2	1.03226	2007	BW_2007	78	6.78571	Female	hBW2	3	623	mBW2	4	1
